# Supplementary material for: Rope on Rope: Reducing Residual Vibrations in Rope-Based Anchoring System and Rope-Driven Façade Operation Robot
Source: Sensors (Basel). 2025 Apr 14;25(8):2463. doi: 10.3390/s25082463 (PMC12030820; doi:10.3390/s25082463)
Supplement: Supplementary file 1 [file sensors-25-02463-s001.zip]

Archive with 1 entries (1 files):
- sensors-3510214-supplementary.mp4
